# Supplementary material for: Efficient Fmoc-Protected Amino Ester Hydrolysis Using Green Calcium(II) Iodide as a Protective Agent
Source: Molecules. 2022 Apr 27;27(9):2788. doi: 10.3390/molecules27092788 (PMC9103075; doi:10.3390/molecules27092788)
Supplement: Supplementary file 1 [file molecules-27-02788-s001.zip]

Archive with 1 entries (1 files):
- molecules-1681103-supplementary.pdf
